# Supplementary material for: Parental Vaccine Hesitancy in the Post-COVID-19 Era: Results from a Cross-Sectional Survey in the United States, 2025
Source: Vaccines (Basel). 2026 Jul 8;14(7):601. doi: 10.3390/vaccines14070601 (PMC13419274; doi:10.3390/vaccines14070601)
Supplement: Supplementary file 1 [file vaccines-14-00601-s001.zip]

Archive with 1 entries (1 files):
- vaccines-4409937-supplementary.pdf
